# Supplementary material for: Polyphenol-Rich and Alcoholic Beverages and Metabolic Status in Adults Living in Sicily, Southern Italy
Source: Foods. 2021 Feb 9;10(2):383. doi: 10.3390/foods10020383 (PMC7916404; doi:10.3390/foods10020383)
Supplement: Supplementary file 1 [file foods-10-00383-s001.zip]

Archive with 1 entries (1 files):
- foods-1080744-supplementary.pdf
